# Supplementary material for: Imprinted lncRNA Dio3os preprograms intergenerational brown fat development and obesity resistance
Source: Nat Commun. 2021 Nov 25;12:6845. doi: 10.1038/s41467-021-27171-1 (PMC8617289; doi:10.1038/s41467-021-27171-1)
Supplement: Supplementary file 4 — Source Data [file 41467_2021_27171_MOESM4_ESM.xlsx]

## Sheet: 1b
	1	2	3	4	5	6
CON-chow	17.65	15.5	16.72	17.46	15.83	15.34
CON-HFD	18.18	16.9	17.65	17.19	18.79	17.8
MO-chow	17.53	17.71	15.35	15.32	15.83	16.07
MO-HFD	17.68	18.05	18.17	17.48	18.16	17.63

## Sheet: 1c
wk	CHOW-CON						CHOW-MO						HFD-CON						HFD-MO
3	9.21	8.01	7.41	8.88	7.96	7.28	8.73	7.98	7.07	8.66	8.96	9.11	8.75	8.68	8.2	8.15	8.07	8.5	8.76	9.3	8.59	9.87	9.22	8.99
5	12.48	12.55	13.79	12.46	13.07	14.54	15.33	15.6	16.24	15.15	14.15	15.4	16.95	15.53	15.83	15.07	16.84	15.23	16.43	18.5	17.18	17.93	16.52	17.86
7	17.17	18.94	17.4	18.57	18.84	16.94	18.88	19.56	18.71	17.41	16.45	18.47	22.93	20.76	20.26	19.69	21.62	19.78	22.44	23.09	22.25	23.92	21.16	22.67
9	20.02	20.48	22.14	21.72	20.74	20.5	22.76	21.48	21.44	23.88	22.32	23.36	25.28	23.22	24.64	25.32	25.76	23.94	27.18	26.32	27.42	26.54	27.16	26.42
11	22.28	23.45	24.85	23.33	21.93	23.45	26.05	25.65	24.93	24.75	22.37	23.31	27.62	25.35	27.95	24.85	27.87	26.32	29.25	30.18	30.85	31.08	29.1	27.5
13	25.93	24.37	23.93	25.27	21.3	22.93	26.07	25.5	25.8	25.27	24	24.87	29.57	30.3	30.2	29.37	26.2	28.1	34.9	32.03	32.97	31.77	31.8	33.67
15	24.72	25.2	24.02	26.04	24.52	24.04	26.96	25.82	26.5	26.7	27.06	25.88	32.54	31.04	30.16	29.78	29.16	30.7	34.3	35.26	36.88	35.08	32.64	32.98

## Sheet: 1d
Minutes	CHOW-CON					CHOW-MO					HFD-CON					HFD-MO
0	145	149	171	147	163	185	164	154	179	176	182	176	177	178	182	206	185	222	188	228
15	256	229	213	224	234	255	256	245	258	305	266	282	272	306	273	306	317	304	341	291
45	238	210	211	206	185	213	262	243	231	255	255	256	249	303	226	285	286	298	315	325
60	185	193	216	218	196	221	223	224	237	208	228	255	238	220	252	290	275	259	223	321
120	184	130	158	164	180	187	150	188	192	195	211	177	210	203	213	217	223	224	217	241

## Sheet: 1e
Minutes	CON-CHOW					MO-CHOW					CON-HFD					MO-HFD
0	187	219	192	206	198	217	194	229	168	182	205	235	220	200	210	232	249	251	218	243
15	123	134	110	143	127	157	165	173	137	133	196	202	186	173	148	185	220	185	246	245
30	108	99	78	120	107	119	135	133	120	97	120	112	134	160	157	172	158	145	184	159
60	135	136	108	118	110	145	175	119	153	147	183	174	147	169	143	182	223	183	219	189
120	182	165	174	156	137	163	172	182	143	159	181	167	157	171	192	227	184	206	198	215

## Sheet: 1f
CON-chow	MO-chow	CON-HFD	MO-HFD
6343	5692	4284	3867
6569	5366	3815	3361
5449	4863	4358	3410
6191	4725	4140	3318
6332	5527	4077	3793
5629	5284	4354	3638

## Sheet: 1g
CON-chow	MO-chow	CON-HFD	MO-HFD
0.979247	0.99236	0.801941	0.519596
0.951307	0.883558	0.61597	0.510714
0.850129	0.827294	0.589286	0.497224
1.07643	0.804609	0.789286	0.666388
1.0252	0.812112	0.719953	0.455202
1.13323	0.930593	0.649326	0.465

## Sheet: 1h
	1	2	3	4	5	6
CON-chow	32.3	32.7	33.31	32.11	32.68	32.88
CON-HFD	31.57	30.83	31.78	31.29	31.5	30.6
MO-chow	31.6	32.83	32.59	31.38	31.45	31.5
MO-HFD	30.56	31.36	29.09	30.38	29.55	29.63

## Sheet: 1i
Treatment	1	2	3	4	5	6
CON-chow	0.535971	0.629496	0.597786	0.517303	0.540541	0.602319
CON-HFD	0.352419	0.399539	0.309322	0.358407	0.374194	0.388538
MO-chow	0.456747	0.436986	0.497046	0.501783	0.474308	0.485331
MO-HFD	0.277344	0.261411	0.231343	0.268562	0.276745	0.277422

## Sheet: 1k
	CON						MO
CHOW	1.11534	0.91409	0.919718	1.04682	0.973917	0.92402	0.820103	0.816968	0.684117	0.673278	0.551197	0.627039
HFD	0.598474	0.578011	0.674813	0.656953	0.733364	0.671717	0.565344	0.334227	0.33768	0.318703	0.442806	0.515268
CHOW	0.847667	1.18644	0.920411	0.934912	0.957983	0.90436	0.680076	0.766599	0.774355	0.833106	0.661054	0.617086
HFD	0.520672	0.604147	0.499699	0.757564	0.738176	0.718072	0.409829	0.371995	0.330479	0.37166	0.447959	0.419848

## Sheet: 1m
	CON-CHOW						MO-CHOW						CON-HFD						MO-HFD
	1	2	3	4	5	6	1	2	3	4	5	6	1	2	3	4	5	6	1	2	3	4	5	6
Elvol3	0.906939	0.927532	0.877359	1.2351	0.958178	0.904544	0.635731	0.589369	0.596645	0.656286	0.732619	0.671034	0.591198	0.570984	0.66661	0.748595	0.770847	0.687276	0.371912	0.473084	0.47166	0.328389	0.456264	0.530928
Cidea	1.03872	1.09938	0.93209	1.03745	1.26251	0.915748	0.629987	0.620089	0.573005	0.749866	0.730676	0.710776	0.509634	0.591339	0.489105	0.732277	0.657093	0.790318	0.228089	0.330934	0.327869	0.418901	0.352342	0.40428
PRDM16	1.07988	1.19966	0.892228	0.921821	1.30855	0.960116	0.554333	0.579141	0.467692	0.708882	0.734689	0.725522	0.530716	0.636251	0.476326	0.692471	0.668793	0.658757	0.408779	0.371041	0.329632	0.387315	0.234717	0.246208
Ppargc1a	1.11556	1.33941	0.919905	1.11065	1.46789	1.21924	0.619472	0.716239	0.683422	0.665093	0.544496	0.619416	0.836315	0.81313	0.729893	0.68119	0.65134	0.64011	0.37945	0.457348	0.428648	0.422284	0.383301	0.340523
Ucp-1	0.840079	1.17582	0.912172	1.06563	1.34728	0.983186	0.673166	0.75881	0.766487	0.521804	0.64704	0.604004	0.74622	0.680127	0.769073	0.606224	0.514388	0.532149	0.317886	0.344751	0.320107	0.577194	0.341232	0.344757
Slc2a4	1.13462	1.3623	0.935624	0.95108	0.97455	0.92	0.630057	0.728478	0.6951	0.6675	0.745137	0.6825	0.6013	0.58074	0.678	0.676457	0.5538	0.63	0.4295	0.38985	0.346342	0.334	0.46406	0.54
PPARa	0.862327	1.20696	0.936329	1.06492	1.29595	0.94	0.690993	0.778906	0.786786	0.769725	0.750026	0.7296	0.523131	0.607	0.502059	0.535624	0.664176	0.62	0.59248	0.350269	0.353888	0.3895	0.46946	0.44
Acox1	1.1142	1.23778	0.920582	0.935761	0.957008	0.90524	0.714477	0.690047	0.679692	0.731409	0.758036	0.748579	0.547581	0.656471	0.491463	0.571949	0.597546	0.482555	0.421769	0.382833	0.340108	0.327988	0.355707	0.33028
Cpt1b	0.989	1.30712	1.0857	0.924954	0.978967	0.83	0.744715	0.72407	0.649949	0.666603	0.686418	0.612	0.5661	0.524817	0.531296	0.60658	0.58	0.57	0.37302	0.31375	0.36	0.331177	0.421268	0.42
ACADM	1.0433	1.31905	0.962587	0.902507	1.28114	0.94	0.730586	0.665877	0.75296	0.716934	0.643326	0.77376	0.616788	0.607097	0.561	0.593523	0.503611	0.521	0.3792	0.229799	0.24105	0.22331	0.324	0.321
ACADL	0.971198	1.28359	1.16615	0.983048	0.961346	0.91506	0.75231	0.71537	0.619933	0.695662	0.66956	0.65974	0.620195	0.655371	0.560958	0.572769	0.586823	0.534044	0.366306	0.404503	0.34812	0.302557	0.313685	0.31064

[truncated: 186 more sheets: 2b, 2c, 2d, 2e, 2f, 2g, 2h, 2i, 2j, 2k, 2l, 2m, 2n, 3a, 3c, 3d, 3e, 3f, 3g, 3k …]
